# Supplementary material for: Assessment of Immunological Features in Muscle-Invasive Bladder Cancer Prognosis Using Ensemble Learning
Source: Cancers (Basel). 2021 Apr 1;13(7):1624. doi: 10.3390/cancers13071624 (PMC8036815; doi:10.3390/cancers13071624)
Supplement: Supplementary file 1 [file cancers-13-01624-s001.zip]

Archive with 3 entries (2 files):
- cancers-1086945-Supplementary Materials/
- cancers-1086945-Supplementary Materials/cancers-1086945-Supplementary Materials.pdf
- cancers-1086945-Supplementary Materials/cancers-1086945-Supplementary Materials.xlsx
