# Supplementary material for: Assessment of Immunological Features in Muscle-Invasive Bladder Cancer Prognosis Using Ensemble Learning
Source: Cancers (Basel). 2021 Apr 1;13(7):1624. doi: 10.3390/cancers13071624 (PMC8036815; doi:10.3390/cancers13071624)
Supplement: Supplementary file 1 [file cancers-13-01624-s001.zip › cancers-1086945-Supplementary Materials/cancers-1086945-Supplementary Materials.xlsx]

## Sheet: Table S11
Image	Spatial	Clinical
area_Core_SerialSection2	L_function_r20_TB_CD68	Age
area_FrontIn_SerialSection2	L_function_r20_TB_CD163	Gender_Female
area_FrontOut_SerialSection2	L_function_r20_TB_PDL1_SerialSection2	Gender_Male
number_of_CD68p_Core_SerialSection2	L_function_r50_TB_CD68	T_T2					Title: Identification of immunological features enables survival prediction of muscle-invasive bladder cancer patients using machine learning
number_of_CD68p_FrontIn_SerialSection2	L_function_r50_TB_CD163	T_T3
number_of_CD68p_FrontOut_SerialSection2	L_function_r50_TB_PDL1_SerialSection2	T_T4
number_of_CD163p_Core_SerialSection2	L_function_r100_TB_CD68	N_N0					Supplementary Information: The complete list of all image, spatial and clinical features
number_of_CD163p_FrontIn_SerialSection2	L_function_r100_TB_CD163	N_N1
number_of_CD163p_FrontOut_SerialSection2	L_function_r100_TB_PDL1_SerialSection2	N_N2
number_of_CD163nCD68p_Core_SerialSection2	L_function_r150_TB_CD68	M_No
number_of_CD163nCD68p_FrontIn_SerialSection2	L_function_r150_TB_CD163	M_Yes
number_of_CD163nCD68p_FrontOut_SerialSection2	L_function_r150_TB_PDL1_SerialSection2	TNM_II
number_of_CD163pCD68p_Core_SerialSection2	L_function_r200_TB_CD68	TNM_IIIA
number_of_CD163pCD68p_FrontIn_SerialSection2	L_function_r200_TB_CD163	TNM_IIIB
number_of_CD163pCD68p_FrontOut_SerialSection2	L_function_r200_TB_PDL1_SerialSection2	TNM_IV
number_of_PDL1pCK_Core_SerialSection2	L_function_r250_TB_CD68
number_of_PDL1pCK_FrontIn_SerialSection2	L_function_r250_TB_CD163
number_of_PDL1pCK_FrontOut_SerialSection2	L_function_r250_TB_PDL1_SerialSection2
number_of_PDL1pNonCK_Core_SerialSection2	L_function_r20_CD68_PDL1
number_of_PDL1pNonCK_FrontIn_SerialSection2	L_function_r20_CD163_PDL1
number_of_PDL1pNonCK_FrontOut_SerialSection2	L_function_r50_CD68_PDL1
number_of_PDL1p_Core_SerialSection2	L_function_r50_CD163_PDL1
number_of_PDL1p_FrontIn_SerialSection2	L_function_r100_CD68_PDL1
number_of_PDL1p_FrontOut_SerialSection2	L_function_r100_CD163_PDL1
number_of_PDL1pCD163nCD68p_Core_SerialSection2	L_function_r150_CD68_PDL1
number_of_PDL1pCD163nCD68p_FrontIn_SerialSection2	L_function_r150_CD163_PDL1
number_of_PDL1pCD163nCD68p_FrontOut_SerialSection2	L_function_r200_CD68_PDL1
number_of_PDL1pCD163pCD68p_Core_SerialSection2	L_function_r200_CD163_PDL1
number_of_PDL1pCD163pCD68p_FrontIn_SerialSection2	L_function_r250_CD68_PDL1
number_of_PDL1pCD163pCD68p_FrontOut_SerialSection2	L_function_r250_CD163_PDL1
number_of_PDL1pCD163p_Core_SerialSection2	L_function_r20_TB_CD3
number_of_PDL1pCD163p_FrontIn_SerialSection2	L_function_r20_TB_CD8
number_of_PDL1pCD163p_FrontOut_SerialSection2	L_function_r20_TB_PDL1_SerialSection1
number_of_PDL1pCD68p_Core_SerialSection2	L_function_r50_TB_CD3
number_of_PDL1pCD68p_FrontIn_SerialSection2	L_function_r50_TB_CD8
number_of_PDL1pCD68p_FrontOut_SerialSection2	L_function_r50_TB_PDL1_SerialSection1
Density_of_CD163p_Core_SerialSection2	L_function_r100_TB_CD3
Density_of_CD163p_FrontIn_SerialSection2	L_function_r100_TB_CD8
Density_of_CD163p_FrontOut_SerialSection2	L_function_r100_TB_PDL1_SerialSection1
Density_of_CD68p_Core_SerialSection2	L_function_r150_TB_CD3
Density_of_CD68p_FrontIn_SerialSection2	L_function_r150_TB_CD8
Density_of_CD68p_FrontOut_SerialSection2	L_function_r150_TB_PDL1_SerialSection1
number_of_TBsmall_Core_SerialSection2	L_function_r200_TB_CD3
number_of_TBsmall_FrontIn_SerialSection2	L_function_r200_TB_CD8
number_of_TBsmall_FrontOut_SerialSection2	L_function_r200_TB_PDL1_SerialSection1
Density_of_TBsmall_Core_SerialSection2	L_function_r250_TB_CD3
Density_of_TBsmall_FrontIn_SerialSection2	L_function_r250_TB_CD8
Density_of_TBsmall_FrontOut_SerialSection2	L_function_r250_TB_PDL1_SerialSection1
number_of_NucCK_Core_SerialSection2	L_function_r20_CD3_PDL1
number_of_NucCK_FrontIn_SerialSection2	L_function_r20_CD8_PDL1
number_of_NucCK_FrontOut_SerialSection2	L_function_r50_CD3_PDL1
number_of_NucNonCK_Core_SerialSection2	L_function_r50_CD8_PDL1
number_of_NucNonCK_FrontIn_SerialSection2	L_function_r100_CD3_PDL1
number_of_NucNonCK_FrontOut_SerialSection2	L_function_r100_CD8_PDL1
number_of_Nuc_Core_SerialSection2	L_function_r150_CD3_PDL1
number_of_Nuc_FrontIn_SerialSection2	L_function_r150_CD8_PDL1
number_of_Nuc_FrontOut_SerialSection2	L_function_r200_CD3_PDL1
Density_of_PDL1p_Core_SerialSection2	L_function_r200_CD8_PDL1
Density_of_PDL1p_FrontIn_SerialSection2	L_function_r250_CD3_PDL1
Density_of_PDL1p_FrontOut_SerialSection2	L_function_r250_CD8_PDL1
Density_of_PDL1pCK_Core_SerialSection2
Density_of_PDL1pCK_FrontIn_SerialSection2
Density_of_PDL1pCK_FrontOut_SerialSection2
Density_of_PDL1pNonCK_Core_SerialSection2
Density_of_PDL1pNonCK_FrontIn_SerialSection2
Density_of_PDL1pNonCK_FrontOut_SerialSection2
area_Core_SerialSection1
area_FrontIn_SerialSection1
area_FrontOut_SerialSection1
number_of_CD3p_Core_SerialSection1
number_of_CD3p_FrontIn_SerialSection1
number_of_CD3p_FrontOut_SerialSection1
number_of_CD8p_Core_SerialSection1
number_of_CD8p_FrontIn_SerialSection1
number_of_CD8p_FrontOut_SerialSection1
number_of_PDL1p_Core_SerialSection1
number_of_PDL1p_FrontIn_SerialSection1
number_of_PDL1p_FrontOut_SerialSection1
number_of_TBsmall_Core_SerialSection1
number_of_TBsmall_FrontIn_SerialSection1
number_of_TBsmall_FrontOut_SerialSection1
number_of_CD3pPDL1p_Core_SerialSection1
number_of_CD3pPDL1p_FrontIn_SerialSection1
number_of_CD3pPDL1p_FrontOut_SerialSection1
number_of_CD8pPDL1p_Core_SerialSection1
number_of_CD8pPDL1p_FrontIn_SerialSection1
number_of_CD8pPDL1p_FrontOut_SerialSection1
number_of_PDL1pCK_Core_SerialSection1
number_of_PDL1pCK_FrontIn_SerialSection1
number_of_PDL1pCK_FrontOut_SerialSection1
number_of_PDL1pNonCK_Core_SerialSection1
number_of_PDL1pNonCK_FrontIn_SerialSection1
number_of_PDL1pNonCK_FrontOut_SerialSection1
Density_of_CD3p_Core_SerialSection1
Density_of_CD3p_FrontIn_SerialSection1
Density_of_CD3p_FrontOut_SerialSection1
Density_of_CD8p_Core_SerialSection1
Density_of_CD8p_FrontIn_SerialSection1
Density_of_CD8p_FrontOut_SerialSection1
Density_of_TBsmall_Core_SerialSection1
Density_of_TBsmall_FrontIn_SerialSection1
Density_of_TBsmall_FrontOut_SerialSection1
number_of_NucCK_Core_SerialSection1
number_of_NucCK_FrontIn_SerialSection1
number_of_NucCK_FrontOut_SerialSection1
number_of_NucNonCK_Core_SerialSection1
number_of_NucNonCK_FrontIn_SerialSection1
number_of_NucNonCK_FrontOut_SerialSection1
number_of_Nuc_Core_SerialSection1
number_of_Nuc_FrontIn_SerialSection1
number_of_Nuc_FrontOut_SerialSection1
number_of_CD3pCD8nPDL1p_Core_SerialSection1
number_of_CD3pCD8nPDL1p_FrontIn_SerialSection1
number_of_CD3pCD8nPDL1p_FrontOut_SerialSection1
number_of_CD3pCD8n_Core_SerialSection1
number_of_CD3pCD8n_FrontIn_SerialSection1
number_of_CD3pCD8n_FrontOut_SerialSection1
Density_of_PDL1p_Core_SerialSection1
Density_of_PDL1p_FrontIn_SerialSection1
Density_of_PDL1p_FrontOut_SerialSection1
Density_of_PDL1pCK_Core_SerialSection1
Density_of_PDL1pCK_FrontIn_SerialSection1
Density_of_PDL1pCK_FrontOut_SerialSection1
Density_of_PDL1pNonCK_Core_SerialSection1
Density_of_PDL1pNonCK_FrontIn_SerialSection1
Density_of_PDL1pNonCK_FrontOut_SerialSection1

## Sheet: Table S12
Feature	Feature_Importance
Density_of_TBsmall_FrontIn_SerialSection1	0.038479
Density_of_TBsmall_Core_SerialSection1	0.03439
area_Core_SerialSection1	0
area_Core_SerialSection2	0					Title: Identification of immunological features enables survival prediction of muscle-invasive bladder cancer patients using machine learning
area_FrontIn_SerialSection1	0
area_FrontIn_SerialSection2	0
area_FrontOut_SerialSection1	0					Supplementary information: The coefficients of logistic regression for all image and spatial features.
area_FrontOut_SerialSection2	0
Density_of_CD163p_Core_SerialSection2	0
Density_of_CD163p_FrontIn_SerialSection2	0
Density_of_CD163p_FrontOut_SerialSection2	0
Density_of_CD3p_FrontIn_SerialSection1	0
Density_of_CD68p_Core_SerialSection2	0
Density_of_PDL1p_Core_SerialSection1	0
Density_of_PDL1p_Core_SerialSection2	0
Density_of_PDL1p_FrontIn_SerialSection1	0
Density_of_PDL1p_FrontIn_SerialSection2	0
Density_of_PDL1p_FrontOut_SerialSection1	0
Density_of_PDL1p_FrontOut_SerialSection2	0
Density_of_PDL1pCK_Core_SerialSection1	0
Density_of_PDL1pCK_Core_SerialSection2	0
Density_of_PDL1pCK_FrontIn_SerialSection1	0
Density_of_PDL1pCK_FrontIn_SerialSection2	0
Density_of_PDL1pCK_FrontOut_SerialSection1	0
Density_of_PDL1pCK_FrontOut_SerialSection2	0
Density_of_PDL1pNonCK_Core_SerialSection1	0
Density_of_PDL1pNonCK_Core_SerialSection2	0
Density_of_PDL1pNonCK_FrontIn_SerialSection1	0
Density_of_PDL1pNonCK_FrontIn_SerialSection2	0
Density_of_PDL1pNonCK_FrontOut_SerialSection1	0
Density_of_PDL1pNonCK_FrontOut_SerialSection2	0
Density_of_TBsmall_Core_SerialSection2	0
Density_of_TBsmall_FrontIn_SerialSection2	0
Density_of_TBsmall_FrontOut_SerialSection1	0
Density_of_TBsmall_FrontOut_SerialSection2	0
L_function_r_m_100__CD163_PDL1	0
L_function_r_m_100__CD3_PDL1	0
L_function_r_m_100__CD68_PDL1	0
L_function_r_m_100__CD8_PDL1	0
L_function_r_m_100__Nuc_inTB__CD163	0
L_function_r_m_100__Nuc_inTB__CD3	0
L_function_r_m_100__Nuc_inTB__CD68	0
L_function_r_m_100__Nuc_inTB__CD8	0
L_function_r_m_100__Nuc_inTB__PDL1SerialSection1	0
L_function_r_m_100__Nuc_inTB__PDL1 _SerialSection2	0
L_function_r_m_150__CD163_PDL1	0
L_function_r_m_150__CD3_PDL1	0
L_function_r_m_150__CD68_PDL1	0
L_function_r_m_150__CD8_PDL1	0
L_function_r_m_150__Nuc_inTB__CD163	0
L_function_r_m_150__Nuc_inTB__CD3	0
L_function_r_m_150__Nuc_inTB__CD68	0
L_function_r_m_150__Nuc_inTB__CD8	0
L_function_r_m_150__Nuc_inTB__PDL1SerialSection1	0
L_function_r_m_150__Nuc_inTB__PDL1 _SerialSection2	0
L_function_r_m_20__CD163_PDL1	0
L_function_r_m_20__CD3_PDL1	0
L_function_r_m_20__CD68_PDL1	0
L_function_r_m_20__CD8_PDL1	0
L_function_r_m_20__Nuc_inTB__CD163	0
L_function_r_m_20__Nuc_inTB__CD68	0
L_function_r_m_20__Nuc_inTB__CD8	0
L_function_r_m_20__Nuc_inTB__PDL1SerialSection1	0
L_function_r_m_20__Nuc_inTB__PDL1 _SerialSection2	0
L_function_r_m_200__CD163_PDL1	0
L_function_r_m_200__CD3_PDL1	0
L_function_r_m_200__CD68_PDL1	0
L_function_r_m_200__CD8_PDL1	0
L_function_r_m_200__Nuc_inTB__CD163	0
L_function_r_m_200__Nuc_inTB__CD3	0
L_function_r_m_200__Nuc_inTB__CD68	0
L_function_r_m_200__Nuc_inTB__CD8	0
L_function_r_m_200__Nuc_inTB__PDL1SerialSection1	0
L_function_r_m_200__Nuc_inTB__PDL1 _SerialSection2	0
L_function_r_m_250__CD163_PDL1	0
L_function_r_m_250__CD3_PDL1	0
L_function_r_m_250__CD68_PDL1	0
L_function_r_m_250__CD8_PDL1	0
L_function_r_m_250__Nuc_inTB__CD163	0
L_function_r_m_250__Nuc_inTB__CD3	0
L_function_r_m_250__Nuc_inTB__CD68	0
L_function_r_m_250__Nuc_inTB__CD8	0
L_function_r_m_250__Nuc_inTB__PDL1SerialSection1	0
L_function_r_m_250__Nuc_inTB__PDL1 _SerialSection2	0
L_function_r_m_50__CD163_PDL1	0
L_function_r_m_50__CD3_PDL1	0
L_function_r_m_50__CD68_PDL1	0
L_function_r_m_50__CD8_PDL1	0
L_function_r_m_50__Nuc_inTB__CD163	0
L_function_r_m_50__Nuc_inTB__CD3	0
L_function_r_m_50__Nuc_inTB__CD68	0
L_function_r_m_50__Nuc_inTB__CD8	0
L_function_r_m_50__Nuc_inTB__PDL1SerialSection1	0
L_function_r_m_50__Nuc_inTB__PDL1 _SerialSection2	0
number_of_CD163nCD68p_Core_SerialSection2	0
number_of_CD163nCD68p_FrontIn_SerialSection2	0
number_of_CD163nCD68p_FrontOut_SerialSection2	0
number_of_CD163p_Core_SerialSection2	0
number_of_CD163p_FrontIn_SerialSection2	0
number_of_CD163p_FrontOut_SerialSection2	0
number_of_CD163pCD68p_Core_SerialSection2	0
number_of_CD163pCD68p_FrontIn_SerialSection2	0
number_of_CD163pCD68p_FrontOut_SerialSection2	0
number_of_CD3p_Core_SerialSection1	0
number_of_CD3p_FrontIn_SerialSection1	0
number_of_CD3p_FrontOut_SerialSection1	0
number_of_CD3pCD8n_Core_SerialSection1	0
number_of_CD3pCD8n_FrontIn_SerialSection1	0
number_of_CD3pCD8n_FrontOut_SerialSection1	0
number_of_CD3pCD8nPDL1p_Core_SerialSection1	0
number_of_CD3pCD8nPDL1p_FrontIn_SerialSection1	0
number_of_CD3pCD8nPDL1p_FrontOut_SerialSection1	0
number_of_CD3pPDL1p_Core_SerialSection1	0
number_of_CD3pPDL1p_FrontIn_SerialSection1	0
number_of_CD3pPDL1p_FrontOut_SerialSection1	0
number_of_CD68p_Core_SerialSection2	0
number_of_CD68p_FrontIn_SerialSection2	0
number_of_CD68p_FrontOut_SerialSection2	0
number_of_CD8p_Core_SerialSection1	0
number_of_CD8p_FrontIn_SerialSection1	0
number_of_CD8p_FrontOut_SerialSection1	0
number_of_CD8pPDL1p_Core_SerialSection1	0
number_of_CD8pPDL1p_FrontIn_SerialSection1	0
number_of_CD8pPDL1p_FrontOut_SerialSection1	0
number_of_Nuc_Core_SerialSection1	0
number_of_Nuc_Core_SerialSection2	0
number_of_Nuc_FrontIn_SerialSection1	0
number_of_Nuc_FrontIn_SerialSection2	0
number_of_Nuc_FrontOut_SerialSection1	0
number_of_Nuc_FrontOut_SerialSection2	0
number_of_NucCK_Core_SerialSection1	0
number_of_NucCK_Core_SerialSection2	0
number_of_NucCK_FrontIn_SerialSection1	0
number_of_NucCK_FrontIn_SerialSection2	0
number_of_NucCK_FrontOut_SerialSection1	0
number_of_NucCK_FrontOut_SerialSection2	0
number_of_NucNonCK_Core_SerialSection1	0
number_of_NucNonCK_Core_SerialSection2	0
number_of_NucNonCK_FrontIn_SerialSection1	0
number_of_NucNonCK_FrontIn_SerialSection2	0
number_of_NucNonCK_FrontOut_SerialSection1	0
number_of_NucNonCK_FrontOut_SerialSection2	0
number_of_PDL1p_Core_SerialSection1	0
number_of_PDL1p_Core_SerialSection2	0
number_of_PDL1p_FrontIn_SerialSection1	0
number_of_PDL1p_FrontIn_SerialSection2	0
number_of_PDL1p_FrontOut_SerialSection1	0
number_of_PDL1p_FrontOut_SerialSection2	0
number_of_PDL1pCD163nCD68p_Core_SerialSection2	0
number_of_PDL1pCD163nCD68p_FrontIn_SerialSection2	0
number_of_PDL1pCD163nCD68p_FrontOut_SerialSection2	0
number_of_PDL1pCD163p_Core_SerialSection2	0
number_of_PDL1pCD163p_FrontIn_SerialSection2	0
number_of_PDL1pCD163p_FrontOut_SerialSection2	0
number_of_PDL1pCD163pCD68p_Core_SerialSection2	0
number_of_PDL1pCD163pCD68p_FrontIn_SerialSection2	0
number_of_PDL1pCD68p_Core_SerialSection2	0
number_of_PDL1pCD68p_FrontIn_SerialSection2	0
number_of_PDL1pCD68p_FrontOut_SerialSection2	0
number_of_PDL1pCK_Core_SerialSection1	0
number_of_PDL1pCK_Core_SerialSection2	0
number_of_PDL1pCK_FrontIn_SerialSection1	0
number_of_PDL1pCK_FrontIn_SerialSection2	0
number_of_PDL1pCK_FrontOut_SerialSection1	0
number_of_PDL1pCK_FrontOut_SerialSection2	0
number_of_PDL1pNonCK_Core_SerialSection1	0
number_of_PDL1pNonCK_Core_SerialSection2	0
number_of_PDL1pNonCK_FrontIn_SerialSection1	0
number_of_PDL1pNonCK_FrontIn_SerialSection2	0
number_of_PDL1pNonCK_FrontOut_SerialSection1	0
number_of_PDL1pNonCK_FrontOut_SerialSection2	0
number_of_TBsmall_Core_SerialSection1	0
number_of_TBsmall_Core_SerialSection2	0
number_of_TBsmall_FrontIn_SerialSection1	0
number_of_TBsmall_FrontIn_SerialSection2	0
number_of_TBsmall_FrontOut_SerialSection1	0
number_of_TBsmall_FrontOut_SerialSection2	0
number_of_PDL1pCD163pCD68p_FrontOut_SerialSection2	-0.002784
L_function_r_m_20__Nuc_inTB__CD3	-0.016153
Density_of_CD8p_FrontIn_SerialSection1	-0.050915
Density_of_CD3p_Core_SerialSection1	-0.051744
Density_of_CD8p_Core_SerialSection1	-0.055836
Density_of_CD68p_FrontIn_SerialSection2	-0.056568
Density_of_CD68p_FrontOut_SerialSection2	-0.073591
Density_of_CD3p_FrontOut_SerialSection1	-0.086779
Density_of_CD8p_FrontOut_SerialSection1	-0.131043

## Sheet: Table S13
Feature	Feature_Importance
number_of_TBsmall_Core__SerialSection1	0.16502
Density_of_CD68p_FrontOut__SerialSection2	0.163633
Density_of_CD68p_FrontIn__SerialSection2	0.0613
Density_of_CD3p_FrontOut__SerialSection1	0.060223					Title: Identification of immunological features enables survival prediction of muscle-invasive bladder cancer patients using machine learning
Density_of_PDL1pCK_Core__SerialSection1	0.043877
TNM_IV	0.030919
number_of_CD8p_Core__SerialSection1	0.030618					Supplementary Information: The mean decrease in Gini index for each feature based on the random forest.
L_function_r_m_20__Nuc_inTB__CD3	0.021851
L_function_r_m_20__Nuc_inTB__CD8	0.021435
L_function_r_m_50__Nuc_inTB__CD8	0.019238
Density_of_PDL1pNonCK_FrontIn__SerialSection1	0.016711
Density_of_CD8p_FrontOut__SerialSection1	0.015351
number_of_CD8p_FrontOut__SerialSection1	0.015043
Density_of_PDL1pNonCK_FrontOut__SerialSection1	0.01467
Density_of_CD8p_Core__SerialSection1	0.014572
Density_of_PDL1p_FrontOut__SerialSection2	0.014247
number_of_NucCK_FrontIn__SerialSection1	0.013878
Density_of_CD68p_Core__SerialSection2	0.013641
number_of_CD68p_FrontOut__SerialSection2	0.013097
TNM_IIIA	0.012556
number_of_CD163pCD68p_FrontOut__SerialSection2	0.012481
L_function_r_m_150__CD163_PDL1	0.010727
Density_of_PDL1pNonCK_FrontIn__SerialSection2	0.01035
L_function_r_m_20__Nuc_inTB__PDL1_SerialSection1	0.010169
number_of_CD3p_Core__SerialSection1	0.010077
Density_of_CD3p_Core__SerialSection1	0.009238
L_function_r_m_250__CD163_PDL1	0.00914
L_function_r_m_200__Nuc_inTB__CD163	0.009113
M_Yes	0.008716
L_function_r_m_150__Nuc_inTB__PDL1 _SerialSection2	0.008616
number_of_NucCK_FrontOut__SerialSection2	0.008579
M_No	0.008458
L_function_r_m_50__Nuc_inTB__CD68	0.008136
L_function_r_m_100__Nuc_inTB__CD8	0.008117
Density_of_CD163p_FrontOut__SerialSection2	0.007669
L_function_r_m_20__CD8_PDL1	0.00763
L_function_r_m_20__Nuc_inTB__CD163	0.007389
L_function_r_m_250__Nuc_inTB__CD163	0.007058
number_of_NucCK_FrontIn__SerialSection2	0.006933
number_of_CD8p_FrontIn__SerialSection1	0.006682
Density_of_TBsmall_FrontOut__SerialSection2	0.006387
Density_of_TBsmall_Core__SerialSection1	0.00633
L_function_r_m_100__Nuc_inTB__PDL1 _SerialSection2	0.006033
number_of_CD8pPDL1p_FrontOut__SerialSection1	0.005727
L_function_r_m_200__Nuc_inTB__PDL1_SerialSection1	0.005687
N_N2	0.005628
number_of_TBsmall_FrontOut__SerialSection2	0.005511
Density_of_PDL1p_Core__SerialSection1	0.004735
L_function_r_m_20__CD68_PDL1	0.004451
Density_of_PDL1pNonCK_FrontOut__SerialSection2	0.004163
number_of_CD3pCD8n_FrontOut__SerialSection1	0.004104
area_FrontIn__SerialSection2	0.004089
Age	0
area_Core__SerialSection1	0
area_Core__SerialSection2	0
area_FrontIn__SerialSection1	0
area_FrontOut__SerialSection1	0
area_FrontOut__SerialSection2	0
Density_of_CD163p_Core__SerialSection2	0
Density_of_CD163p_FrontIn__SerialSection2	0
Density_of_CD3p_FrontIn__SerialSection1	0
Density_of_CD8p_FrontIn__SerialSection1	0
Density_of_PDL1p_Core__SerialSection2	0
Density_of_PDL1p_FrontIn__SerialSection1	0
Density_of_PDL1p_FrontIn__SerialSection2	0
Density_of_PDL1p_FrontOut__SerialSection1	0
Density_of_PDL1pCK_Core__SerialSection2	0
Density_of_PDL1pCK_FrontIn__SerialSection1	0
Density_of_PDL1pCK_FrontIn__SerialSection2	0
Density_of_PDL1pCK_FrontOut__SerialSection1	0
Density_of_PDL1pCK_FrontOut__SerialSection2	0
Density_of_PDL1pNonCK_Core__SerialSection1	0
Density_of_PDL1pNonCK_Core__SerialSection2	0
Density_of_TBsmall_Core__SerialSection2	0
Density_of_TBsmall_FrontIn__SerialSection1	0
Density_of_TBsmall_FrontIn__SerialSection2	0
Density_of_TBsmall_FrontOut__SerialSection1	0
Gender_Female	0
Gender_Male	0
L_function_r_m_100__CD163_PDL1	0
L_function_r_m_100__CD3_PDL1	0
L_function_r_m_100__CD68_PDL1	0
L_function_r_m_100__CD8_PDL1	0
L_function_r_m_100__Nuc_inTB__CD163	0
L_function_r_m_100__Nuc_inTB__CD3	0
L_function_r_m_100__Nuc_inTB__CD68	0
L_function_r_m_100__Nuc_inTB__PDL1_SerialSection1	0
L_function_r_m_150__CD3_PDL1	0
L_function_r_m_150__CD68_PDL1	0
L_function_r_m_150__CD8_PDL1	0
L_function_r_m_150__Nuc_inTB__CD163	0
L_function_r_m_150__Nuc_inTB__CD3	0
L_function_r_m_150__Nuc_inTB__CD68	0
L_function_r_m_150__Nuc_inTB__CD8	0
L_function_r_m_150__Nuc_inTB__PDL1_SerialSection1	0
L_function_r_m_20__CD163_PDL1	0
L_function_r_m_20__CD3_PDL1	0
L_function_r_m_20__Nuc_inTB__CD68	0
L_function_r_m_20__Nuc_inTB__PDL1 _SerialSection2	0
L_function_r_m_200__CD163_PDL1	0
L_function_r_m_200__CD3_PDL1	0
L_function_r_m_200__CD68_PDL1	0
L_function_r_m_200__CD8_PDL1	0
L_function_r_m_200__Nuc_inTB__CD3	0
L_function_r_m_200__Nuc_inTB__CD68	0
L_function_r_m_200__Nuc_inTB__CD8	0
L_function_r_m_200__Nuc_inTB__PDL1 _SerialSection2	0
L_function_r_m_250__CD3_PDL1	0
L_function_r_m_250__CD68_PDL1	0
L_function_r_m_250__CD8_PDL1	0
L_function_r_m_250__Nuc_inTB__CD3	0
L_function_r_m_250__Nuc_inTB__CD68	0
L_function_r_m_250__Nuc_inTB__CD8	0
L_function_r_m_250__Nuc_inTB__PDL1_SerialSection1	0
L_function_r_m_250__Nuc_inTB__PDL1 _SerialSection2	0
L_function_r_m_50__CD163_PDL1	0
L_function_r_m_50__CD3_PDL1	0
L_function_r_m_50__CD68_PDL1	0
L_function_r_m_50__CD8_PDL1	0
L_function_r_m_50__Nuc_inTB__CD163	0
L_function_r_m_50__Nuc_inTB__CD3	0
L_function_r_m_50__Nuc_inTB__PDL1_SerialSection1	0
L_function_r_m_50__Nuc_inTB__PDL1 _SerialSection2	0
N_N0	0
N_N1	0
number_of_CD163nCD68p_Core__SerialSection2	0
number_of_CD163nCD68p_FrontIn__SerialSection2	0
number_of_CD163nCD68p_FrontOut__SerialSection2	0
number_of_CD163p_Core__SerialSection2	0
number_of_CD163p_FrontIn__SerialSection2	0
number_of_CD163p_FrontOut__SerialSection2	0
number_of_CD163pCD68p_Core__SerialSection2	0
number_of_CD163pCD68p_FrontIn__SerialSection2	0
number_of_CD3p_FrontIn__SerialSection1	0
number_of_CD3p_FrontOut__SerialSection1	0
number_of_CD3pCD8n_Core__SerialSection1	0
number_of_CD3pCD8n_FrontIn__SerialSection1	0
number_of_CD3pCD8nPDL1p_Core__SerialSection1	0
number_of_CD3pCD8nPDL1p_FrontIn__SerialSection1	0
number_of_CD3pCD8nPDL1p_FrontOut__SerialSection1	0
number_of_CD3pPDL1p_Core__SerialSection1	0
number_of_CD3pPDL1p_FrontIn__SerialSection1	0
number_of_CD3pPDL1p_FrontOut__SerialSection1	0
number_of_CD68p_Core__SerialSection2	0
number_of_CD68p_FrontIn__SerialSection2	0
number_of_CD8pPDL1p_Core__SerialSection1	0
number_of_CD8pPDL1p_FrontIn__SerialSection1	0
number_of_Nuc_Core__SerialSection1	0
number_of_Nuc_Core__SerialSection2	0
number_of_Nuc_FrontIn__SerialSection1	0
number_of_Nuc_FrontIn__SerialSection2	0
number_of_Nuc_FrontOut__SerialSection1	0
number_of_Nuc_FrontOut__SerialSection2	0
number_of_NucCK_Core__SerialSection1	0
number_of_NucCK_Core__SerialSection2	0
number_of_NucCK_FrontOut__SerialSection1	0
number_of_NucNonCK_Core__SerialSection1	0
number_of_NucNonCK_Core__SerialSection2	0
number_of_NucNonCK_FrontIn__SerialSection1	0
number_of_NucNonCK_FrontIn__SerialSection2	0
number_of_NucNonCK_FrontOut__SerialSection1	0
number_of_NucNonCK_FrontOut__SerialSection2	0
number_of_PDL1p_Core__SerialSection1	0
number_of_PDL1p_Core__SerialSection2	0
number_of_PDL1p_FrontIn__SerialSection1	0
number_of_PDL1p_FrontIn__SerialSection2	0
number_of_PDL1p_FrontOut__SerialSection1	0
number_of_PDL1p_FrontOut__SerialSection2	0
number_of_PDL1pCD163nCD68p_Core__SerialSection2	0
number_of_PDL1pCD163nCD68p_FrontIn__SerialSection2	0
number_of_PDL1pCD163nCD68p_FrontOut__SerialSection2	0
number_of_PDL1pCD163p_Core__SerialSection2	0
number_of_PDL1pCD163p_FrontIn__SerialSection2	0
number_of_PDL1pCD163p_FrontOut__SerialSection2	0
number_of_PDL1pCD163pCD68p_Core__SerialSection2	0
number_of_PDL1pCD163pCD68p_FrontIn__SerialSection2	0
number_of_PDL1pCD163pCD68p_FrontOut__SerialSection2	0
number_of_PDL1pCD68p_Core__SerialSection2	0
number_of_PDL1pCD68p_FrontIn__SerialSection2	0
number_of_PDL1pCD68p_FrontOut__SerialSection2	0
number_of_PDL1pCK_Core__SerialSection1	0
number_of_PDL1pCK_Core__SerialSection2	0
number_of_PDL1pCK_FrontIn__SerialSection1	0
number_of_PDL1pCK_FrontIn__SerialSection2	0
number_of_PDL1pCK_FrontOut__SerialSection1	0
number_of_PDL1pCK_FrontOut__SerialSection2	0
number_of_PDL1pNonCK_Core__SerialSection1	0
number_of_PDL1pNonCK_Core__SerialSection2	0
number_of_PDL1pNonCK_FrontIn__SerialSection1	0
number_of_PDL1pNonCK_FrontIn__SerialSection2	0
number_of_PDL1pNonCK_FrontOut__SerialSection1	0
number_of_PDL1pNonCK_FrontOut__SerialSection2	0
number_of_TBsmall_Core__SerialSection2	0
number_of_TBsmall_FrontIn__SerialSection1	0
number_of_TBsmall_FrontIn__SerialSection2	0
number_of_TBsmall_FrontOut__SerialSection1	0
T_T2	0
T_T3	0
T_T4	0
TNM_II	0
TNM_IIIB	0

## Sheet: Table S14
Feature	Feature_Importance
Density_of_TBsmall_Core_SerialSection1	0.009608
Density_of_TBsmall_FrontIn_SerialSection1	0.008725
number_of_TBsmall_Core_SerialSection1	0.006501
area_FrontOut_SerialSection1	0.006259					Title: Identification of immunological features enables survival prediction of muscle-invasive bladder cancer patients using machine learning
area_FrontIn_SerialSection1	0.006114
area_FrontOut_SerialSection2	0.005634
number_of_TBsmall_FrontIn_SerialSection1	0.005019					Supplementary Information: The feature ranking coefficients of linear support vector machine for all image features.
area_FrontIn_SerialSection2	0.004885
area_Core_SerialSection1	0.004654
number_of_CD163p_FrontOut_SerialSection2	0.004117
number_of_NucNonCK_Core_SerialSection1	0.00398
area_Core_SerialSection2	0.003668
number_of_NucCK_FrontIn_SerialSection2	0.003527
number_of_NucNonCK_FrontIn_SerialSection1	0.003504
number_of_Nuc_FrontIn_SerialSection1	0.003228
Density_of_PDL1pCK_FrontIn_SerialSection1	0.003185
number_of_Nuc_Core_SerialSection1	0.003071
number_of_CD163pCD68p_FrontOut_SerialSection2	0.002481
number_of_NucCK_FrontIn_SerialSection1	0.002477
Density_of_PDL1pCK_FrontIn_SerialSection2	0.002384
number_of_PDL1pCK_FrontIn_SerialSection1	0.002223
number_of_NucNonCK_FrontOut_SerialSection1	0.002136
number_of_PDL1pCK_Core_SerialSection1	0.00206
number_of_PDL1p_Core_SerialSection1	0.00186
number_of_Nuc_FrontIn_SerialSection2	0.001514
number_of_Nuc_Core_SerialSection2	0.001508
number_of_NucNonCK_FrontOut_SerialSection2	0.001499
number_of_NucCK_Core_SerialSection1	0.001485
number_of_NucNonCK_Core_SerialSection2	0.001441
number_of_Nuc_FrontOut_SerialSection2	0.001411
number_of_NucCK_Core_SerialSection2	0.001329
Density_of_CD163p_FrontOut_SerialSection2	0.001278
number_of_TBsmall_Core_SerialSection2	0.001125
Density_of_TBsmall_FrontOut_SerialSection1	0.001016
number_of_PDL1pNonCK_Core_SerialSection1	0.001015
number_of_PDL1pCK_FrontIn_SerialSection2	0.001008
Density_of_PDL1p_FrontIn_SerialSection1	0.000997
number_of_Nuc_FrontOut_SerialSection1	0.000978
Density_of_PDL1pCK_Core_SerialSection2	0.000519
number_of_PDL1p_FrontIn_SerialSection1	0.000486
number_of_NucNonCK_FrontIn_SerialSection2	0.000282
number_of_TBsmall_FrontOut_SerialSection1	0.000243
Density_of_PDL1pCK_FrontOut_SerialSection2	3.7e-05
Density_of_PDL1pCK_Core_SerialSection1	-4.7e-05
number_of_CD163p_Core_SerialSection2	-0.000237
number_of_PDL1pCK_FrontOut_SerialSection2	-0.000342
Density_of_TBsmall_FrontIn_SerialSection2	-0.000521
Density_of_PDL1p_Core_SerialSection1	-0.000566
number_of_CD3pCD8n_Core_SerialSection1	-0.000685
Density_of_TBsmall_Core_SerialSection2	-0.000881
number_of_CD3pCD8n_FrontOut_SerialSection1	-0.001282
Density_of_PDL1pNonCK_Core_SerialSection1	-0.001431
number_of_NucCK_FrontOut_SerialSection2	-0.001477
number_of_CD163p_FrontIn_SerialSection2	-0.001797
number_of_CD163pCD68p_Core_SerialSection2	-0.001871
number_of_CD3p_Core_SerialSection1	-0.002041
Density_of_PDL1pNonCK_FrontIn_SerialSection1	-0.002274
Density_of_PDL1p_Core_SerialSection2	-0.00244
Density_of_PDL1p_FrontIn_SerialSection2	-0.002646
number_of_PDL1pNonCK_FrontIn_SerialSection1	-0.002716
number_of_CD163nCD68p_Core_SerialSection2	-0.002721
number_of_CD68p_Core_SerialSection2	-0.002727
number_of_PDL1pCK_FrontOut_SerialSection1	-0.002763
number_of_CD3p_FrontOut_SerialSection1	-0.003059
number_of_PDL1p_FrontIn_SerialSection2	-0.003098
number_of_TBsmall_FrontIn_SerialSection2	-0.003109
Density_of_PDL1pCK_FrontOut_SerialSection1	-0.003225
Density_of_CD163p_FrontIn_SerialSection2	-0.003233
number_of_TBsmall_FrontOut_SerialSection2	-0.00335
number_of_PDL1pCD163pCD68p_Core_SerialSection2	-0.00339
number_of_PDL1pNonCK_Core_SerialSection2	-0.003477
number_of_PDL1pCD163p_Core_SerialSection2	-0.003566
number_of_CD163pCD68p_FrontIn_SerialSection2	-0.003701
number_of_PDL1p_FrontOut_SerialSection1	-0.003718
Density_of_PDL1pNonCK_Core_SerialSection2	-0.003737
number_of_PDL1pNonCK_FrontOut_SerialSection1	-0.003855
number_of_PDL1pNonCK_FrontIn_SerialSection2	-0.004075
number_of_CD3pCD8nPDL1p_FrontOut_SerialSection1	-0.004136
number_of_CD3pPDL1p_FrontOut_SerialSection1	-0.004157
number_of_PDL1pCK_Core_SerialSection2	-0.004243
number_of_PDL1p_Core_SerialSection2	-0.004276
number_of_CD3pCD8nPDL1p_FrontIn_SerialSection1	-0.004396
Density_of_PDL1p_FrontOut_SerialSection1	-0.004506
Density_of_PDL1pNonCK_FrontIn_SerialSection2	-0.004518
Density_of_PDL1pNonCK_FrontOut_SerialSection1	-0.004698
number_of_CD68p_FrontOut_SerialSection2	-0.004701
number_of_PDL1pCD163p_FrontIn_SerialSection2	-0.004708
number_of_PDL1p_FrontOut_SerialSection2	-0.004726
number_of_CD163nCD68p_FrontOut_SerialSection2	-0.004807
number_of_CD8pPDL1p_FrontIn_SerialSection1	-0.004807
number_of_PDL1pNonCK_FrontOut_SerialSection2	-0.004901
number_of_CD8pPDL1p_FrontOut_SerialSection1	-0.005028
number_of_CD8p_Core_SerialSection1	-0.005355
Density_of_CD163p_Core_SerialSection2	-0.005623
Density_of_PDL1p_FrontOut_SerialSection2	-0.005752
number_of_PDL1pCD68p_Core_SerialSection2	-0.005944
number_of_PDL1pCD163nCD68p_FrontIn_SerialSection2	-0.005947
number_of_PDL1pCD163nCD68p_Core_SerialSection2	-0.005961
number_of_PDL1pCD68p_FrontIn_SerialSection2	-0.00597
Density_of_PDL1pNonCK_FrontOut_SerialSection2	-0.005989
Density_of_TBsmall_FrontOut_SerialSection2	-0.005991
number_of_PDL1pCD163pCD68p_FrontIn_SerialSection2	-0.006029
number_of_CD3pCD8nPDL1p_Core_SerialSection1	-0.006031
number_of_CD8p_FrontOut_SerialSection1	-0.006083
number_of_PDL1pCD163p_FrontOut_SerialSection2	-0.006125
number_of_NucCK_FrontOut_SerialSection1	-0.006192
number_of_CD3pPDL1p_FrontIn_SerialSection1	-0.006236
number_of_CD163nCD68p_FrontIn_SerialSection2	-0.006999
number_of_CD68p_FrontIn_SerialSection2	-0.007003
number_of_CD3pPDL1p_Core_SerialSection1	-0.007111
number_of_CD8pPDL1p_Core_SerialSection1	-0.007313
number_of_CD8p_FrontIn_SerialSection1	-0.007318
number_of_PDL1pCD163pCD68p_FrontOut_SerialSection2	-0.007615
number_of_PDL1pCD163nCD68p_FrontOut_SerialSection2	-0.007664
number_of_PDL1pCD68p_FrontOut_SerialSection2	-0.00771
number_of_CD3pCD8n_FrontIn_SerialSection1	-0.008112
number_of_CD3p_FrontIn_SerialSection1	-0.008493
Density_of_CD68p_Core_SerialSection2	-0.008927
Density_of_CD3p_FrontIn_SerialSection1	-0.011734
Density_of_CD68p_FrontOut_SerialSection2	-0.012934
Density_of_CD3p_Core_SerialSection1	-0.013257
Density_of_CD68p_FrontIn_SerialSection2	-0.013505
Density_of_CD8p_FrontIn_SerialSection1	-0.013679
Density_of_CD8p_Core_SerialSection1	-0.013866
Density_of_CD3p_FrontOut_SerialSection1	-0.014193
Density_of_CD8p_FrontOut_SerialSection1	-0.016151
